# Supplementary material for: Colorectal cancer-associated SNP rs17042479 is involved in the regulation of NAF1 promoter activity
Source: PLoS One. 2022 Sep 6;17(9):e0274033. doi: 10.1371/journal.pone.0274033 (PMC9447907; doi:10.1371/journal.pone.0274033)
Supplement: S1 Dataset — (XLSX) [file pone.0274033.s001.xlsx]

## Sheet: Dataset
GENDER	AGE	Tumor location	TUMOR DIFFERENTIATION STAGE	CANCER STAGE	TUMORCONTENT	MMR STATUS	EVENT	TIME	B2M_TUMOR (copies)	B2M_NORM (copies)	NAF_TUMOR (copies)	NAF1_NORM (copies)	Genotype
M	66	sin	3	2	95	0	0	1827	357000000	670000000	NA	30700	1
M	88	dex	2	3	50	0	0	1827	1390000000	400000000	NA	18400	1
M	72	sin	2	2	40	0	2	22	909000000	630000000	NA	43700	1
M	59	sin	1	2	50	1	0	1050	598000000	130000000	NA	3550	1
M	67	dex	2	4	80	0	2	830	381000000	1030000000	52300	13500	1
M	55	dex	1	2	40	0	1	122	155000000	692000000	13000	26200	1
M	63	dex	1	3	55	0	0	1016	101000000	467000000	7760	195	1
M	65	sin	2	1	40	0	0	1827	343000000	301000000	46000	7750	1
M	52	dex	2	2	100	1	0	1309	558000000	305000000	40300	12900	1
M	54	sin	3	2	70	0	0	1345	522000000	302000000	56300	7810	2
M	65	sin	3	1	60	0	0	1084	309000000	386000000	25900	6310	1
M	57	sin	3	3	70	0	2	185	474000000	517000000	32900	24300	1
M	58	sin	3	2	95	0	0	1695	188000000	94700000	12800	7090	1
K	80	dex	1	2	NA	0	0	883	305000000	501000000	18900	25000	1
K	61	sin	2	3	65	0	0	1827	633000000	404000000	40500	23100	1
M	74	sin	3	3	70	0	1	755	383000000	262000000	24200	1430	1
M	79	sin	2	2	40	1	0	1827	500000000	326000000	29900	12400	2
M	74	dex	1	2	60	1	0	1827	147000000	678000000	8780	10400	1
M	75	dex	1	3	60	0	1	259	325000000	639000000	18400	24200	2
M	56	sin	2	2	60	0	1	748	388000000	339000000	23000	11000	1
K	70	dex	1	3	60	1	2	1050	206000000	493000000	10800	16900	2
K	72	dex	3	2	95	1	0	1616	461000000	340000000	23600	13900	1
M	65	dex	2	4	45	0	1	750	748000000	901000000	38200	20700	1
M	73	sin	3	2	50	0	0	985	361000000	526000000	20800	16400	2
K	65	dex	2	3	95	1	0	1827	856000000	488000000	42600	12600	1
M	68	sin	2	3	10	0	0	1000	642000000	165000000	36400	8720	1
K	87	dex	3	2	50	0	0	1827	447000000	881000000	22000	33500	1
K	77	dex	2	3	25	0	1	195	547000000	566000000	25100	0.832	1
K	62	dex	2	1	85	0	0	1435	280000000	323000000	12500	10600	1
K	51	sin	2	2	80	0	0	1827	890000000	653000000	48400	19300	1
M	57	dex	2	1	80	0	0	1527	345000000	712000000	14200	28600	1
K	62	dex	2	3	40	0	0	1827	443000000	1260000000	18200	19200	2
K	87	dex	2	2	60	0	0	110	285000000	471000000	11400	2640	1
K	73	dex	3	1	NA	1	2	209	1150000000	1350000000	45600	15100	1
K	66	sin	3	4	30	0	2	371	280000000	510000000	14700	10500	2
M	74	sin	2	2	60	0	0	1107	504000000	424000000	25800	19100	1
M	63	sin	2	2	50	0	0	1519	255000000	276000000	13000	15200	1
M	72	dex	2	3	50	1	0	1147	776000000	533000000	29900	18700	1
M	70	sin	3	2	NA	0	0	1470	483000000	699000000	24100	12900	1
K	75	dex	1	3	80	1	0	1702	558000000	377000000	21300	17100	2
M	65	dex	1	2	80	0	1	603	627000000	183000000	23800	12300	1
K	62	sin	2	1	90	0	0	1168	692000000	803000000	34300	11500	1
M	62	sin	3	2	50	0	0	1405	346000000	794000000	16800	14300	1
K	63	sin	3	2	85	0	0	1827	247000000	1630000000	11600	13700	1
M	76	dex	2	3	60	0	1	1054	230000000	2160000000	8440	21200	1
K	56	dex	1	3	65	0	0	1827	592000000	475000000	21200	26600	1
M	55	sin	2	2	50	0	0	1302	728000000	529000000	33600	10900	2
M	70	sin	3	3	15	0	0	806	436000000	801000000	19900	10200	1
M	78	sin	1	3	60	0	0	1359	469000000	222000000	21400	11200	1
M	73	dex	3	1	NA	0	0	1322	316000000	2060000000	11100	15700	1
K	65	dex	2	2	50	1	0	1827	415000000	1040000000	14300	5000	1
K	78	dex	2	4	90	0	1	948	294000000	1100000000	9930	56600	1
M	66	dex	1	3	55	0	0	1827	360000000	1090000000	11700	17300	1
M	66	sin	2	2	80	0	0	1827	339000000	385000000	15400	21100	1
K	70	dex	2	3	40	1	1	779	385000000	884000000	12500	28200	1
M	68	sin	2	1	60	0	0	1827	398000000	370000000	17900	18000	1
M	66	sin	1	2	NA	0	0	1091	463000000	810000000	20700	13500	1
K	64	sin	3	2	50	0	0	1449	394000000	749000000	17100	21000	1
M	80	dex	1	2	15	0	0	960	771000000	1090000000	24700	18200	1
M	74	dex	2	2	45	0	0	1335	581000000	466000000	18500	19400	1
M	59	sin	2	2	60	0	0	1533	645000000	348000000	27500	19600	1
M	69	sin	2	3	60	0	2	116	376000000	582000000	16000	10700	1
K	68	sin	3	2	35	0	0	1426	890000000	350000000	35200	11000	1
K	78	sin	1	2	55	0	0	1827	378000000	581000000	14900	24700	1
K	79	dex	1	3	70	1	0	1827	352000000	416000000	10500	365	1
M	69	dex	2	2	35	0	0	855	475000000	1070000000	13700	24400	1
M	65	dex	1	2	55	1	0	1735	245000000	758000000	6930	30700	1
M	64	dex	1	3	85	1	0	1827	1270000000	228000000	35800	16000	1
M	66	sin	3	2	10	0	2	1104	400000000	459000000	14900	16700	1
K	73	sin	3	2	5	0	0	1090	739000000	677000000	27500	16800	1
M	71	dex	3	2	90	0	0	1827	568000000	400000000	15300	19000	1
K	58	sin	3	2	50	0	0	1827	504000000	354000000	18600	16000	1
M	68	sin	2	3	55	0	0	1380	622000000	317000000	22700	14600	1
M	64	sin	2	3	45	0	0	1341	341000000	317000000	12400	16900	1
K	65	dex	1	3	10	0	1	722	383000000	878000000	10300	19000	1
M	60	dex	1	3	60	1	0	1488	163000000	699000000	4330	16000	1
M	70	sin	3	2	50	0	0	1394	544000000	507000000	19600	1680	1
K	67	dex	2	3	NA	0	1	718	236000000	1760000000	6150	15600	1
K	61	dex	2	1	80	0	0	960	897000000	284000000	23000	6300	1
K	56	sin	3	2	80	0	0	1827	646000000	258000000	22500	3930	1
M	47	dex+sin	2	2	30	1	0	1580	1540000000	258000000	11400	262	1
K	75	sin	3	2	35	0	0	956	425000000	840000000	14500	7870	1
K	72	dex	1	1	65	1	0	1202	836000000	477000000	21200	10000	1
M	76	dex	3	2	100	0	0	1569	1440000000	77900000	36100	2380	1
K	83	dex	1	3	80	0	1	336	510000000	366000000	12500	8300	1
M	68	dex	2	2	35	1	0	1285	565000000	784000000	13600	23200	2
M	62	sin	2	3	50	0	0	1554	433000000	338000000	13800	36600	1
K	51	sin	3	2	NA	0	0	1231	1230000000	1090000000	38400	26600	1
K	46	sin	2	3	50	0	0	888	659000000	427000000	20000	11900	1
M	70	sin	1	3	100	0	1	766	170000000	489000000	5130	29700	1
M	65	dex	1	2	35	1	0	957	636000000	287000000	15100	9480	1
K	65	dex	3	2	75	0	0	1827	861000000	293000000	20400	14000	1
M	61	sin	2	1	60	0	0	1827	269000000	446000000	7960	19900	1
M	53	dex+sin	2	1	NA	1	0	1520	475000000	997000000	17500	22900	1
K	55	sin	2	1	10	0	0	1827	319000000	939000000	9230	7820	2
K	72	dex	1	3	40	1	1	161	1510000000	909000000	35600	18100	1
M	65	dex	2	4	NA	0	1	746	842000000	489000000	19400	10300	1
M	64	dex	2	2	75	1	0	1411	599000000	591000000	13800	15600	1
M	71	dex	3	2	65	0	0	1484	826000000	672000000	18900	7900	1
K	83	dex	1	3	10	0	0	928	862000000	388000000	19600	20100	1
M	68	dex	3	3	30	NA	2	173	1250000000	639000000	28200	11100	1
M	78	dex+sin	2	2	60	0	0	1478	754000000	305000000	11400	10600	2
M	78	sin	3	2	60	0	2	769	377000000	648000000	10400	29200	1
M	56	sin	2	2	70	0	0	1827	146000000	503000000	4010	18400	2
M	73	dex	1	2	75	1	0	1366	1180000000	749000000	26300	19900	1
M	61	dex	2	3	70	0	1	466	264000000	535000000	5860	22200	1
M	67	dex	2	2	90	0	0	1511	122000000	57300000	2660	3900	1
M	76	sin	2	1	30	0	0	1184	357000000	927000000	9470	14500	2
M	43	sin	2	2	50	0	0	1615	298000000	831000000	7900	0.463	1
M	83	sin	2	2	45	0	1	107	572000000	390000000	14900	12300	1
K	80	dex	1	2	NA	1	0	1021	866000000	719000000	18700	306	1
M	70	sin	2	2	60	1	0	1176	464000000	703000000	11600	22600	1
M	71	dex	2	2	70	0	0	1595	270000000	552000000	5560	18700	2
M	67	dex+sin	2	3	85	1	0	1432	498000000	303000000	18000	18200	1
K	90	sin	1	4	100	0	2	24	438000000	187000000	10800	2480	2
M	64	sin	3	2	60	0	1	886	322000000	309000000	7910	12200	1
K	62	dex	1	3	50	0	0	1376	600000000	364000000	11900	20000	2
K	63	sin	3	2	NA	0	0	1281	1170000000	422000000	27700	6550	2
M	64	dex	3	3	50	0	0	1519	1210000000	585000000	22700	9400	1
K	85	sin	2	3	30	0	0	582	42300000	138000000	996	5000	2
K	82	dex	1	2	40	1	2	890	505000000	292000000	9470	8300	1
M	79	dex	2	2	50	0	0	1827	480000000	1610000000	8860	15600	1
K	68	dex	1	2	20	1	1	601	496000000	208000000	9110	13500	2
M	80	sin	2	2	100	0	1	441	449000000	411000000	10200	23700	1
M	68	dex	3	2	60	0	0	1062	1360000000	927000000	24700	33500	1
K	68	sin	2	3	80	0	0	1827	317000000	914000000	7180	24300	1
M	77	dex	3	3	40	0	0	1457	979000000	502000000	17500	20700	2
K	71	sin	2	2	45	0	0	1695	1100000000	815000000	24400	13400	1
K	64	dex	1	3	50	1	0	1231	1410000000	862000000	24200	14700	1
M	70	sin	2	3	80	0	0	1767	742000000	891000000	16200	15100	1
M	62	sin	2	2	70	0	0	1827	919000000	429000000	20000	18400	1
K	63	dex	2	3	NA	0	0	1181	358000000	1340000000	5810	20700	1
K	63	dex	2	2	80	0	0	1098	1290000000	416000000	20300	20700	1
M	50	dex	1	3	15	0	0	841	1290000000	1750000000	19700	29800	2
M	87	sin	2	2	60	0	0	698	527000000	526000000	10500	13800	2
M	75	sin	3	2	55	0	0	1230	629000000	1590000000	12500	31300	1
M	64	dex	1	4	80	0	2	203	1330000000	521000000	20200	15100	1
K	64	dex	2	4	100	1	2	261	488000000	516000000	7370	9220	2
M	77	sin	3	1	60	0	2	1227	996000000	1110000000	19700	17800	1
K	84	dex	2	1	20	1	2	1663	338000000	1410000000	4640	14400	1
K	62	sin	2	1	NA	0	0	797	865000000	501000000	17000	14500	2
M	60	sin	3	3	10	0	0	1189	896000000	1590000000	17600	18300	1
M	81	dex	1	2	85	1	0	993	763000000	254000000	10400	2740	2
K	81	dex	2	3	50	0	1	823	252000000	364000000	3430	8660	2
M	79	sin	1	4	60	0	0	1827	1170000000	690000000	22700	12400	2
M	70	sin	2	3	NA	0	0	783	539000000	991000000	10200	9990	2
K	83	sin	3	2	NA	0	0	981	634000000	440000000	11800	23600	2
M	56	dex	1	2	20	0	0	930	647000000	852000000	8270	16800	1
M	77	dex	3	2	85	0	2	1647	1260000000	665000000	15800	26600	1
K	61	sin	2	2	85	0	0	1119	1230000000	523000000	22800	16800	1
K	81	sin	2	1	70	0	0	1135	324000000	542000000	5940	15200	1
K	75	dex	1	3	80	0	0	1391	1410000000	374000000	17300	4320	3
K	58	sin	2	3	NA	0	1	1098	627000000	244000000	11200	11000	1
K	73	dex	2	2	80	0	0	1559	1780000000	217000000	20900	5470	1
K	71	sin	2	3	70	0	0	1827	401000000	676000000	6110	893	1
M	43	sin	3	3	20	0	0	1582	704000000	225000000	10600	13400	2
K	69	sin	3	3	45	0	0	1477	883000000	558000000	12900	11800	1
M	69	sin	2	2	NA	0	0	1168	863000000	497000000	12400	23500	1
M	74	sin	2	2	30	0	1	134	558000000	250000000	7900	18900	1
M	67	dex	2	2	95	1	0	1569	864000000	408000000	10100	17500	1
M	76	sin	2	2	40	0	0	1147	631000000	1030000000	8910	15600	1
K	71	sin	2	3	NA	0	0	1448	1150000000	854000000	16200	11600	2
M	65	sin	2	3	60	0	0	890	747000000	172000000	10500	8820	1
K	86	dex	1	2	40	1	0	371	1020000000	395000000	11600	14200	1
K	77	dex	1	3	25	1	1	341	1440000000	1300000000	15500	13900	1
M	85	sin	3	2	40	0	0	287	801000000	863000000	11000	22300	1
M	67	sin	2	2	75	0	0	991	1410000000	427000000	18400	12300	1
M	65	dex+sin	1	3	15	0	0	1086	662000000	831000000	18700	17100	1
K	76	sin	1	4	80	0	1	225	727000000	258000000	9280	14700	2
K	67	dex	3	3	80	0	0	1058	916000000	583000000	9790	25200	1
K	52	dex	2	2	65	0	0	1827	480000000	493000000	5100	14100	2
K	71	dex	2	2	80	1	0	1013	853000000	1070000000	8930	14900	1
K	73	dex	2	2	NA	0	0	1000	279000000	946000000	2830	27100	1
K	49	sin	2	2	60	0	0	1309	505000000	547000000	6280	18300	1
M	81	dex	2	3	NA	0	2	6	1250000000	1380000000	12200	15800	1
K	63	dex	1	2	15	1	2	5	703000000	935000000	6420	9930	1
M	85	dex	2	2	40	0	0	215	1480000000	701000000	13400	5380	2
K	44	sin	3	2	50	0	0	1616	327000000	411000000	4000	19000	1
M	64	dex	2	2	55	0	0	1827	1290000000	1530000000	11500	29100	1
M	56	sin	2	3	90	0	0	1827	1200000000	440000000	14000	17100	1
M	52	sin	1	1	50	0	0	993	620000000	354000000	7230	17200	1
M	79	dex	2	2	10	0	0	1827	907000000	2930000000	8040	0.463	1
M	66	sin	2	3	80	0	0	1139	844000000	733000000	9840	9500	2
M	71	sin	2	3	100	0	0	750	505000000	369000000	5540	7540	2
M	63	sin	2	4	35	0	1	211	1080000000	297000000	11500	12800	2
M	60	sin	2	3	50	0	1	1159	1090000000	704000000	11500	26800	1
K	84	dex	2	2	NA	1	2	8	600000000	470000000	5210	14200	1
M	55	sin	2	1	NA	0	0	922	1430000000	2270000000	15000	39600	1
K	76	dex	1	3	40	1	1	367	418000000	502000000	3610	21100	1
K	80	dex	1	3	50	1	0	722	215000000	1070000000	1790	31400	1
M	62	dex	2	2	30	1	0	1602	850000000	711000000	6890	23500	1
M	81	sin	2	3	75	0	2	32	1540000000	557000000	16000	20100	1
M	64	dex	1	2	70	0	0	1562	1010000000	551000000	7120	18600	2
K	79	sin	3	2	85	1	0	151	1090000000	534000000	10900	20200	1
M	48	dex	2	1	60	1	0	1518	503000000	287000000	3420	4280	1
M	67	dex	1	3	80	1	0	1289	544000000	1400000000	3690	18000	1
K	77	sin	2	2	55	0	1	178	1320000000	576000000	11600	19000	1
M	67	sin	3	2	90	0	0	974	1520000000	318000000	11700	15100	2
K	68	sin	2	2	50	0	0	1827	480000000	548000000	3650	16400	1
K	69	dex	1	2	25	1	0	1827	1180000000	1140000000	7760	29900	1
M	71	dex	2	3	20	0	1	664	453000000	397000000	2530	16300	1
K	74	dex	1	3	85	1	0	1827	599000000	1050000000	3310	20000	1
M	64	sin	3	2	65	0	2	335	833000000	749000000	4150	18100	1
M	78	dex	2	3	40	0	0	1151	576000000	506000000	2650	16900	2
K	77	dex	1	2	90	1	0	1365	425000000	501000000	1040	6000	2
K	65	dex	2	3	70	0	0	1609	187000000	659000000	379	12900	1
K	73	sin	2	3	35	0	0	992	713000000	687000000	3550	20500	2
M	81	sin	2	2	25	0	0	853	1900000000	775000000	7600	10200	1
K	66	sin	3	3	20	0	1	1023	149000000	585000000	319	4520	1
M	67	sin	2	1	70	0	1	982	1090000000	454000000	2060	24400	1

## Sheet: Vocabulary
Gender	M=Male	F=Female
Age	in years
Tumorlocation	Sin=left side	dex=right side
Differentiation stage	1=Poor	2=Moderate	3=Well
Cancer stage	1=I	2=II	3=III	4=IV
Tumorcontent	in percentage
MMR status	0=proficient	1=deficient
Event	0= no relapse or death from other causes	1=relapse	2=death from other causes
Genotype	1=SNP rs17042479(A)	2=SNP rs17042479(G) heterozygot	3=SNP rs17042479(G) homozygot
